# Supplementary material for: OTUB1-SLC7A11 Axis Mediates 4-Octyl Itaconate Protection Against Acetaminophen-Induced Ferroptotic Liver Injury
Source: Antioxidants (Basel). 2025 Jun 9;14(6):698. doi: 10.3390/antiox14060698 (PMC12189733; doi:10.3390/antiox14060698)
Supplement: Supplementary file 1 [file antioxidants-14-00698-s001.zip]

Archive with 1 entries (1 files):
- antioxidants-3622848-supplementary.pdf
